# Supplementary material for: Motoric Cognitive Risk Syndrome, Subtypes and 8-Year All-Cause Mortality in Aging Phenotypes: The Salus in Apulia Study
Source: Brain Sci. 2022 Jun 29;12(7):861. doi: 10.3390/brainsci12070861 (PMC9313038; doi:10.3390/brainsci12070861)
Supplement: Supplementary file 1 [file brainsci-12-00861-s001.zip]

Archive with 1 entries (1 files):
- brainsci-1690230-supplementary.pdf
